# Supplementary material for: Results of the preclinical multicenter randomized controlled paclitaxel-induced neuropathy prevention replication study (PINPRICS)
Source: BMC Res Notes. 2025 Apr 8;18:145. doi: 10.1186/s13104-025-07206-2 (PMC11978143; doi:10.1186/s13104-025-07206-2)
Supplement: Supplementary file 1 — Supplementary Material 1 [file 13104_2025_7206_MOESM1_ESM.csv]

record_id	record_id_86143f	patient_id	entry_animal_facility	gender	strain	dob	treatment_start_date	age_at_treatment_start	weight_at_entry	discharge_date	length_of_stay	animal_identification_and_characteristics_complete	animal_id_d_bl	cage_id_bl	weight_at_d_bl	anesthesia_temperature_bl	anesthesia_narcotics_bl	snap_amplitude_bl	snap_latency_bl	cmap_amplitude_bl	vonfrey_caculatedvalue_bl	rotarod_timeonrod_bl	baseline_complete	weight_at_dm7	animal_id_dm7	cage_id_dm7	number_4t1_dm7___1	number_4t1_dm7___2	d7_3601_complete	animal_id_dm6	cage_id_dm6	weight_at_dm6	diameter_tumor_dm6	d5_complete	animal_id_dm4	cage_id_dm4	weight_at_dm4	diameter_tumor_dm4	d3_complete	animal_id_d0	cage_id_d0	weight_at_d_1_d0	type_of_injection_d0	diameter_tumor_d0	d0_complete	animal_id_d2	cage_id_d2	weight_at_d2	type_of_injection_d2
1	G187-39	237	2022-07-13	2	1	2022-05-11	2022-08-29	110		2022-09-19	21	2	237	c1/1	20,0	34	1,7	83	39,4	11,4	1,94	117,1	2	20,0	237	C1/1	1	0	2	237	c1/1	19,7	0	2	237	1/1	20,7	0	2	237	c1/1	20,6	A + 2	0	2	237	c1/1	20,3	A + 2
2	187-40	238	2022-07-13	2	1	2022-05-11	2022-08-29	110		2022-09-27	29	2	238	c1/2	22,0	34,2	1,65	73	45	10,4	1,64	210,3	2	22,0	238	c1/2	1	0	2	238	c1/2	22,8	0	2	238	c1/2	22,2	0	2	238	c1/2	22,6	A + 2	0	2	238	c1/2	22,5	A + 2
3	187-41	239	2022-07-13	2	1	2022-05-11	2022-08-29	110		2022-09-27	29	2	239	c1/3	20,1	34,1	1,75	48,8	42	6,64	1,46	130,7	2	20,0	239	c1/3	1	0	2	239	c1/3	20,1	0	2	239	c1/3	20,4	0	2	239	c1/3	20,1	A + 2	0	2	239	c1/3	19,8	A + 2
4	187-50	240	2022-07-13	2	1	2022-05-11	2022-08-29	110		2022-09-27	29	2	240	c1/4	19,6	34,3	1,6	72,5	42,9	13,7	1,395	146,7	2	19,6	240	c1/4	1	0	2	240	c1/4	19,6	0	2	240	c1/4	19,3	0	2	240	c1/4	19,5	A+2	0	2	240	c1/4	19,2	A+2
5	187-52	241	2022-07-13	2	1	2022-05-11	2022-08-29	110		2022-09-19	21	2	241	c1/5	19,9	34,9	1,7	62,3	40,2	2,1	1,935	255,3	2	19,9	241	c1/5	1	0	2	241	c1/5	20,5	0	2	241	c1/5	20,6	0	2	241	c1/5	20,5	A+2	0	2	241	c1/5	20,2	A+2
6	187-37	242	2022-07-13	2	1	2022-05-11	2022-08-29	110		2022-09-13	15	2	242	c2/1	20,1	34,4	1,7	58,6	41,1	8,1	1,8	65,3	2	20,1	242	C2/1	1	0	2	242	C2/1	20,5	0	2	241	c2/1	20,2	0	2	242	c2/1	20,0	B+1	0,5	2	242	c2/1	19,9	B+1
7	187-42	243	2022-07-13	2	1	2022-05-11	2022-08-29	110		2022-09-13	15	2	243	C2/2	22,0	34,5	1,7	62,2	42,0	5,28	1,8	161,3	2	22,0	243	c2/2	1	0	2	243	c2/2	21,9	0	2	243	c2/2	22,4	0	2	243	c2/2	22,2	B+1	0	2	243	c2/2	22,0	B+1
8	187-44	244	2022-07-13	2	1	2022-05-11	2022-08-29	110		2022-09-13	15	2	244	c2/3	21,6	34,4	1,7	76,9	48,5	7,27	1,22	224,9	2	21,6	244	c2/3	1	0	2	244	c2/3	21,7	0	2	244	c2/3	21,5	0	2	244	c2/3	21,6	B+1	0	2	244	c2/3	21,1	B+1
9	197-45	245	2022-07-13	2	1	2022-05-11	2022-08-29	110		2022-09-13	15	2	245	c2/4	21,9	34,1	1,7	76,7	43,9	13,5	1,675	139,5	2	21,9	245	c2/4	1	0	2	245	c2/4	21,9	0	2	245	c2/4	22,2	0	2	245	c2/4	22,9	B+1	0	2	245	c2/4	22,6	B+1
10	187-56	246	2022-07-13	2	1	2022-05-11	2022-08-29	110		2022-09-13	15	2	246	c2/5	17,5	34,3	1,7	91	44,1	10,1	1,93	236,4	2	17,5	246	c2/5	1	0	2	246	c2/5	17,7	0	2	246	c2/5	17,8	0	2	246	c2/5	17,7	B+1	0	2	246	c2/5	17,3	B+1
11	187-38	247	2022-07-13	2	1	2022-05-11	2022-08-29	110		2022-09-20	22	2	247	c3/1	18,9	34,4	1,7	61,2	45,0	5,43	1,375	94,8	2	18,9	247	c3/1	1	0	2	247	c3/1	20,4	0	2	247	c3/1	19,6	0	2	247	c3/1	18,9	C+3	0	2	247	c3/1	19,7	C+3
12	187-46	248	2022-07-13	2	1	2022-05-11	2022-08-29	110		2022-09-30	32	2	248	c3/2	19,2	34,2	1,7	55,4	47,2	10,5	1,62	205,8	2	19,2	248	c3/2	1	0	2	248	c3/2	19,0	0	2	248	c3/2	19,5	0	2	248	c3/2	19,2	C+3	0	2	248	c3/2	18,9	C+3
13	187-47	249	2022-07-13	2	1	2022-05-11	2022-08-29	110		2022-09-30	32	2	249	c3/3	20,9	34,2	1,7	88,3	42,0	4,82	1,375	139,8	2	20,9	249	c3/3	1	0	2	249	c3/3	21,7	0	2	249	c3/3	21,4	0	2	249	c3/3	22,7	C+3	0	2	249	c3/3	21,7	C+3
14	187-49	250	2022-07-13	2	1	2022-05-11	2022-08-29	110		2022-09-30	32	2	250	c3/4	21,5	34,3	1,7	100	43,9	9,3	1,72	97,4	2	21,5	250	c3/4	1	0	2	250	c3/4	22,4	0	2	250	c3/4	21,9	0	2	250	c3/4	22,6	C+3	0	2	250	c3/4	22,5	C+3
15	187-53	251	2022-07-13	2	1	2022-05-11	2022-08-29	110		2022-09-30	32	2	251	c3/5	19,2	34,4	1,7	58,2	45,0	10,8	0,965	192,2	2	19,2	251	c3/5	1	0	2	250	c3/5	20,3	0	2	251	c3/5	20,1	0	2	251	c3/5	20,1	C+3	0	2	251	c3/5	19,4	C+3
16	187-43	252	2022-07-13	2	1	2022-05-11	2022-08-29	110		2022-09-30	32	2	252	c4/1	19,3	34,5	1,7	31,0	42,9	22,6	0,965	89,7	2	19,7	252	c4/1	1	0	2	252	c4/1	20,1	0	2	252	c4/1	19,6	0	2	252	c4/1	20,1	D+4	0	2	252	c4/1	19,7	D+4
17	187-48	253	2022-07-13	2	1	2022-05-11	2022-08-29	110		2022-09-30	32	2	253	c4/2	19,6	34,3	1,7	68,7	45,0	6,5	1,295	211,9	2	19,6	253	c4/2	1	0	2	253	c4/2	19,9	0	2	253	c4/2	19,4	0	2	253	c4/2	19,6	D+4	0	2	253	c4/2	19,9	D+4
18	187-51	254	2022-07-13	2	1	2022-05-11	2022-08-29	110		2022-09-30	32	2	254	c4/3	19,4	34,4	1,7	40,4	42,9	5,4	1,675	276,9	2	19,4	254	c4/3	1	0	2	254	c4/3	19,7	0	2	254	c4/3	18,9	0	2	254	c4/3	20,9	D+4	0	2	254	c4/3	20,0	D+4
19	187-54	255	2022-07-13	2	1	2022-05-11	2022-08-29	110		2022-09-30	32	2	255	c4/4	21,7	34,5	1,7	68,8	41,1	7,25	1,37	210,5	2	21,7	255	c4/4	1	0	2	255	c4/4	22,3	0	2	255	c4/4	22,5	0	2	255	c4/4	22,4	D+4	0	2	255	c4/4	22,8	D+4
20	187-55	256	2022-07-13	2	1	2022-05-11	2022-08-29	110		2022-09-30	32	2	256	c4/5	19,5	34,3	1,6	67,9	41,1	8,75	1,37	131,4	2	19,5	256	c4/5	1	0	2	256	c4/5	20,1	0	2	256	c4/5	20,2	0	2	256	c4/5	20,2	D+4	0	2	256	c4/5	20,1	D+4
21	139552	531	2022-07-19	2	1	2022-05-06	2022-08-22	108		2022-08-31	9	2	531	4	21		2	89	40,2	8,7	0,91	120,8	2	18,9	531	4	0	0	2	531	4	22	0	2	531	4	21,8	0,5 mm3	2	531	4	19,6	A1	4 mm3	2	531	4	21,7	A1
22	139551	532	2022-07-19	2	1	2022-05-06	2022-08-22	108		2022-08-31	9	2	532	4	20,4		2	50,8	35,4	5,78	1,30	118,9	2	20,1	532	4	0	0	2	532	4	20,1	0	2	532	4	20,4	1 mm3	2	532	4	19,9	A1	16 mm3	2	532	4	20	A1
23	139549	533	2022-07-19	2	1	2022-05-06	2022-08-22	108		2022-08-30	8	2	533	4	21,3		2	80,9	38,7	3,8	0,64	130,9	2	20,1	533	4	0	0	2	533	4	20,3	0	2	533	4	20,4	1 mm3	2	533	4	20,2	A1	10 mm3	2	533	4	20,1	A1
24	139550	534	2022-07-19	2	1	2022-05-06	2022-08-22	108		2022-08-30	8	2	534	4	20,1		2	56,7	35,8	6,8	1,02	98,7	2	20,4	534	4	0	0	2	534	4	20,2	0	2	534	4	20,2	1 mm3	2	534	4	20,6	A1	4 mm3	2	534	4	20,3	A1
25	139553	535	2022-07-19	2	1	2022-05-06	2022-08-22	108		2022-08-30	8	2	535	4	18,8		2	85,7	32,8	7,56	0,97	130,8	2	19,1	535	4	0	0	2	535	4	18,7		2	535	4	18,7	0,5 mm3	2	535	4	21,9	A1	36 mm3	2	353	4	19,6	A1
26	139545	536	2022-07-19	2	1	2022-05-06	2022-08-22	108		2022-08-31	9	2	536	2	18,4		1,7	65,7	30,8	5,8	1,2	118,5	2	18,4	536	2	0	0	2	536	2	18,6	0	2	536	2	18,9	0,5 mm3	2	536	2	18,6	A2	37,5 mm3	2	536	2	18,8	A2
27	139546	537	2022-07-19	2	1	2022-05-06	2022-08-22	108		2022-08-30	8	2	537	2	20		2	89,7	29,8	6,32	2.4	156,3	2	20,1	537	2	0	0	2	537	2	20	0	2	537	2	19,8	1 mm3	2	537	2	20,6	A2	4 mm3	2	537	2	20,1	A2
28	139547	538	2022-07-19	2	1	2022-05-06	2022-08-22	108		2022-08-30	8	2	538	2	20,4		2	78,7	34,2	6,8	2,0	125,8	2	21	538	2	0	0	2	538	2	21	0	2	538	2	21	1 mm3	2	538	2	21,1	A2	12,5	2	538	2	21,5	A2
29	139544	539	2022-07-19	2	1	2022-05-06	2022-08-22	108		2022-08-30	8	2	539	2	19,7		2	65,7	39,7	4,8	0,98	128,9	2	19,7	539	2	0	0	2	539	2	20	0	2	539	2	20	0,5 mm3	2	539	2	20,4	A2	36 mm3	2	539	2	20,2	A2
30	139548	540	2022-07-19	2	1	2022-05-06	2022-08-22	108		2022-08-30	8	2	540	2	21,2		2	78,8	32,8	6,9	1,89	145,8	2	21,3	540	2	0	0	2	540	2	22,1	0	2	540	2	22,1	0	2	540	2	22	A2	0,5 mm3	2	540	2	22,1	A2
31	139558	541	2022-07-19	2	1	2022-05-06	2022-08-22	108		2022-08-31	9	2	541	3	21,5		2	56,7	32,8	6,8	0,98	118,8	2	21,9	541	3	0	0	2	541	3	22	0	2	541	3	22,3	1 mm3	2	541	3	22,5	A3	30,25	2	541	3	22,5	A3
32	139557	542	2022-07-19	2	1	2022-05-06	2022-08-22	108		2022-08-31	9	2	542	3	18,4		1,7	78,2	36,8	8,9	1,5	158,8	2	19,3	542	3	0	0	2	542	3	19,6	0	2	542	3	19,9	1 mm3	2	542	3	20	A3	16 mm3	2	542	3	20,5	A3
33	139554	543	2022-07-19	2	1	2022-05-06	2022-08-22	108		2022-08-31	9	2	543	3	20,3		2	48.2	39,9	6,4	1,09	153,9	2	20,5	543	3	0	0	2	543	3	20,8	0	2	543	3	20,9	1 mm3	2	543	3	21,1	A3	4 mm3	2	543	3	20,9	A3
34	139555	544	2022-07-19	2	1	2022-05-06	2022-08-22	108		2022-08-31	9	2	543	3	19,6		2	55,2	31,8	5,8	0,64	157,3	2	20,5	544	3	0	0	2	544	3	22	0	2	544	3	21,9	1 mm3	2	544	3	21,7	A3	9 mm3	2	544	3	21,9	A3
35	139556	545	2022-07-19	2	1	2022-05-06	2022-08-22	108		2022-08-30	8	2	545	3	19,4		2	62,3	34,8	5,9	1,3	117,8	2	19,7	545	3	0	0	2	545	3	20	0	2	545	3	19,8	0,5 mm3	2	545	3	20	A3	9 mm3	2	545	3	20	A3
36	139539	546	2022-07-19	2	1	2022-05-06	2022-08-22	108		2022-08-31	9	2	546	4	21,5		2	58,8	36,9	6,7	0,91	146,8	2	21,8	546	1	0	0	2	546	1	21,7	0	2	546	1	22,6	0,0625 mm3	2	546	1	21,8	A4	2 mm3	2	546	1	22,3	A4
37	139538	547	2022-07-19	2	1	2022-05-06	2022-08-22	108		2022-08-31	9	2	547	4	19,3		2	58,8	38,5	7,8	1,30	165,3	2	19,4	547	1	0	0	2	547	1	19,9	0	2	547	1	19,3	0,0625 mm3	2	547	4	19,7	A4	6,75 mm3	2	547	1	20	A4
38	139542	548	2022-07-19	2	1	2022-05-06	2022-08-22	108		2022-08-31	9	2	548	4	19,5		2	58,6	35,7	6,8	0,64	145,7	2	19,8	548	1	0	0	2	548	1	20,1	0	2	548	1	20,2	0,0625 mm3	2	548	4	20,4	A4	4,5 mm3	2	548	1	20,9	A4
39	139535	549	2022-07-19	2	1	2022-05-06	2022-08-22	108		2022-08-30	8	2	549	4	20,8		2	89,8	32,8	5,8	0,98	129,8	2	20,9	549	1	0	0	2	549	1	21,1	0	2	549	1	20,6	0,0625 mm3	2	549	4	20,8	A4	2 mm3	2	549	1	21,1	A4
40	139536	550	2022-07-19	2	1	2022-05-06	2022-08-22	108		2022-08-30	8	2	550	4	21,8		2	67,9	32,8	6,8	0,85	99,8	2	21,9	550	1	0	0	2	550	1	21,9	0	2	550	1	21,9	0,0625 mm3	2	550	4	22,1	A4	6,25 mm3	2	550	1	22,5	A4
41		031	2022-07-19	2	1	2022-05-17			19,3	2022-10-10		2	31	1	19,3	38	3	216,344	38,33333333	13,3725	1,779691331	152,6666667	2	19,3	31	1	1	0	2	31	1	19,3	0	2	31	1	19,3	0	2	31	1	19,4	A1	0	2	31	1	19,9	A1
42		32	2022-07-19	2	1	2022-05-17	2022-08-22	97	20,2	2022-10-10	49	2	32	1	20,2	38	3	309,225	32,85714286	14,0031	2,659630202	126,3333333	2	20,2	32	1	1	0	2	32	1	20,2	0	2	32	1	20,2	0	2	32	1	20,4	A1	0	2	32	1	20,1	A1
43		33	2022-07-19	2	1	2022-05-17	2022-08-22	97		2022-10-10	49	2	33	1	20,7	38	3	274,087	35,38461538	9,9512	1,438718054	50	2	20,7	33	1	1	0	2	33	1	20,7	0	2	33	1	20,7	0	2	33	1	20,6	A1	0	2	33	1	21,1	A1
44		34	2022-07-19	2	1	2022-05-17	2022-08-22	97	20,8	2022-10-10	49	2	34	1	20,3	38	3	286,506	41,81818182	10,4306	1,486666667	151,5251952	2	20,3	34	1	1	0	2	34	1	20,3	0	2	34	1	20,3	0	2	34	1	21,4	A1	0	2	34	1	21	A1
45		35	2022-07-19	2	1	2022-05-17	2022-08-22	97	21,6	2022-10-10	49	2	35	1	21,6	38	3	263,9	54,11764706	10,1713	2,391497879	106,3333333	2	21,6	35	1	1	0	2	35	1	21,3	0	2	35	1	21,3	0	2	35	1	21,7	A1	0	2	35	1	21,5	A1
46		36	2022-07-19	2	1	2022-05-17	2022-08-22	97	19,3	2022-10-10	49	2	36	2	19,3	38	3	265,669	48,42105263	14,6756	0,309394581	113	2	19,3	36	1	1	0	2	36	2	19,3	0	2	36	2	19,3	0	2	36	2	20,1	B2	0	2	36	2	20,7	B2
47		37	2022-07-19	2	1	2022-05-17	2022-08-22	97	20	2022-10-10	49	2	37	2	20,2	38	3	296,288	38,33333333	11,5181	2,957467631	176,3333333	2	20,2	37	2	1	0	2	37	2	20,1	0	2	37	2	20,2	0	2	37	2	19,8	B2	0	2	37	2	19,8	B2
48		38	2022-07-19	2	1	2022-05-17	2022-08-22	97	20	2022-10-10	49	2	38	2	20,2	38	3	200,2	41,81818182	11,5269	1,887197078	217,6666667	2	20,2	38	2	1	0	2	38	2	20	0	2	38	2	20,1	0	2	38	2	20,2	B2	0	2	38	2	20,6	B2
49		39	2022-07-19	2	1	2022-05-17	2022-08-22	97	21	2022-10-10	49	2	39	2	21	38	3	218,494	43,80952381	20,8306	4,538397255	129	2	21	39	2	1	0	2	39	2	21	0	2	39	2	21	0	2	39	2	22,2	B2	0	2	39	2	22,6	B2
50		40	2022-07-19	2	1	2022-05-17	2022-08-22	97	21	2022-10-10	49	2	40	2	21,7	38	3	198,812	36,8	5,4794	0,484172368	70,33333333	2	21,7	40	2	1	0	2	40	2	21,7	0	2	40	2	21,7	0	2	40	2	22,2	B2	0	2	40	2	22,1	B2
51		41	2022-07-19	2	1	2022-05-17	2022-08-22	97	19	2022-10-10	49	2	41	3	19,1	38	3	237,075	43,80952381	7,5938	2,659630202	138,3333333	2	19,1	41	3	1	0	2	41	3	19,1	0	2	41	3	19,1	0	2	41	3	20	D4	0	2	41	3	19,6	D4
52		42	2022-07-19	2	1	2022-05-17	2022-08-22	97	18	2022-10-10	49	2	42	3	18,5	38	3	387,381	46	13,9313	0,309394581	166,6666667	2	18,7	42	3	1	0	2	42	3	19	0	2	42	3	19,2	0	2	42	3	20,4	D4	0	2	42	3	19,9	D4
53		43	2022-07-19	2	1	2022-05-17	2022-08-22	97	22	2022-10-10	49	2	43	3	22,6	38	3	326,012	51,11111111	8,3419	2,72582322	107,6666667	2	22,8	43	3	1	0	2	43	3	23	0	2	43	3	23,2	0	2	43	3	23,3	D4	0	2	43	3	22	D4
54		44	2022-07-19	2	1	2022-05-17	2022-08-22	97	20	2022-10-10	49	2	44	3	20,4	38	3	225,462	41,81818182	15,1475	0,403965569	141,6666667	2	44	20,6	3	1	0	2	44	3	20,8	0	2	44	3	21	0	2	44	3	21,6	D4	0	2	44	3	21	D4
55		45	2022-07-19	2	1	2022-05-17	2022-08-22	97	20	2022-10-10	49	2	45	3	20,1	38	3	291,756	41,81818182	7,3081	0,618804315	86	2	20,2	45	3	1	0	2	45	3	20,4	0	2	45	3	20,4	0	2	45	3	20,6	D4	0	2	45	3	19,3	D4
56		46	2022-07-19	2	1	2022-05-17	2022-08-22	97	22	2022-10-10	49	2	46	4	22	38	3	259,313	57,5	7,4531	0,933008356	132	2	22	46	4	1	0	2	46	4	22	0	2	46	4	22	0	2	46	4	22	C3	0	2	46	4	21,7	C3
57		47	2022-07-19	2	1	2022-05-17	2022-08-22	97	20	2022-10-10	49	2	47	4	20,8	38	3	168,381	41,81818182	10,68	1,855304007	104,6666667	2	21,2	47	4	1	0	2	47	4	21,6	0	2	47	4	22	0	2	47	4	22,5	C3	0	2	47	4	22,8	C3
58		48	2022-07-19	2	1	2022-05-17	2022-08-22	97	22	2022-10-10	49	2	48	4	22,2	38	3	261,537	43,80952381	13,0413	2,957467631	240,6666667	2	48	22,3	4	1	0	2	48	4	22,4	0	2	48	4	22,4	0	2	48	4	22,5	C3	0	2	48	4	22,2	C3
59		49	2022-07-19	2	1	2022-05-17	2022-08-22	97	19	2022-10-10	49	2	49	4	19,8	38	3	208,394	43,80952381	13,6944	1,246906481	84	2	20	49	4	1	0	2	49	4	20	0	2	49	4	20	0	2	49	4	20,5	C3	0	2	49	4	20,9	C3
60		50	2022-07-19	2	1	2022-05-17	2022-08-22	97	20	2022-10-10	49	2	50	4	20,6	38	3	186,769	51,11111111	11,4925	2,512185088	97	2	20,8	50	4	1	0	2	50	4	20,8	0	2	50	4	20,8	0	2	50	4	21	C3	0	2	50	4	21,5	C3
[truncated: 148 more columns]
